# Supplementary material for: Mature chromatin packing domains persist after RAD21 depletion in 3D
Source: Sci Adv. 2025 Jan 24;11(4):eadp0855. doi: 10.1126/sciadv.adp0855 (PMC11759041; doi:10.1126/sciadv.adp0855)
Supplement: Supplementary file 2 — Movies S1 to S4 [file sciadv.adp0855_movies_s1_to_s4.zip]

Archive with 4 entries (4 files):
- adp0855_movie_s1.mov
- adp0855_movie_s2.mov
- adp0855_movie_s3.mov
- adp0855_movie_s4.mov
